# Supplementary material for: Multi-Walled Carbon Nanotubes Decorated with Guanidinylated Dendritic Molecular Transporters: An Efficient Platform for the Selective Anticancer Activity of Doxorubicin
Source: Pharmaceutics. 2021 Jun 9;13(6):858. doi: 10.3390/pharmaceutics13060858 (PMC8226981; doi:10.3390/pharmaceutics13060858)
Supplement: Supplementary file 1 [file pharmaceutics-13-00858-s001.zip]

Archive with 1 entries (1 files):
- pharmaceutics-1214224-supplementary.pdf
